# Supplementary material for: Serum Amyloid A3 Promoter-Luciferase Reporter Mice Are Useful for Early Drug-Induced Nephrotoxicity Detection
Source: Int J Mol Sci. 2024 May 8;25(10):5124. doi: 10.3390/ijms25105124 (PMC11120996; doi:10.3390/ijms25105124)
Supplement: Supplementary file 1 [file ijms-25-05124-s001.zip]

Archive with 1 entries (1 files):
- ijms-2934254-supplementary.pdf
